# Supplementary material for: Annotation and comparative analysis of the glycoside hydrolase genes in Brachypodium distachyon
Source: BMC Genomics. 2010 Oct 25;11:600. doi: 10.1186/1471-2164-11-600 (PMC3091745; doi:10.1186/1471-2164-11-600)
Supplement: Additional file 8 — GH Summary. GH Summary This table lists the number of GHs in each family in Arabidopsis, rice, Brachypodium, and sorghum. [file 1471-2164-11-600-S8.XLS]

## Sheet: Sheet1
	Number of GH members in each family
Family #	Arabidopsis	Rice	Brachypodium	Sorghum
1	48	36	30	40
2	2	2	2	2
3	15	16	15	18
5	13	17	10	14
9	25	25	23	24
10	12	11	12	11
13	10	18	13	19
14	9	11	11	11
16	33	30	30	36
17	51	65	54	53
18	10	34	14	25
19	14	16	10	17
20	3	5	6	4
27	4	5	5	8
28	66	41	41	38
29	1	2	2	2
31	5	7	6	5
32	8	11	11	12
33	1	1	1	2
35	18	15	15	13
36	6	6	6	8
37	1	1	1	1
38	4	4	5	7
43	2	2	2	2
47	5	4	4	5
51	2	8	5	6
63	2	1	1	1
77	2	2	2	2
79	3	5	5	4
81	2	1	1	2
85	2	2	1	1
89	1	1	2	2
95	1	1	2	1
100	9	8	8	8
total	390	414	356	404
