# Supplementary material for: Annotation and comparative analysis of the glycoside hydrolase genes in Brachypodium distachyon
Source: BMC Genomics. 2010 Oct 25;11:600. doi: 10.1186/1471-2164-11-600 (PMC3091745; doi:10.1186/1471-2164-11-600)
Supplement: Additional file 11 — Other Species. Other Species Included in Trees This table lists the abbreviated names, full scientific names, common names, and classifications of species included in the phylogenetic trees. [file 1471-2164-11-600-S11.XLS]

## Sheet: Sheet1
Table of abbreviated and full-length scientific names for organims included in evolutionary trees
GH Family	Abbreviated Name	Scientific Name	Common Name	Classification
Organisms common to several trees
	AT	Arabidopsis thaliana	Arabidopsis, mouse-ear cress	eudicot
	Bradi	Brachypodium distachyon	Brachypodium, purple false brome	monocot (grass, Poaceae)
	Os	Oryza sativa	rice	monocot (grass, Poaceae)
	Sb	Sorghum bicolor	sorghum	monocot (grass, Poaceae)
	Poptr	Populus trichocarpa	poplar, black cottonwood	eudicot
GH5
family_5	Act arg	Actinidia arguta	hardy kiwi	eudicot
family_5	Cof ara	Coffea arabica	coffee	eudicot
family_5	Dau car	Daucus carota	Queen Anne’s lace	eudicot
family_5	Gly max	Glycine max	soybean	eudicot
family_5	Hor vul	Hordeum vulgare	barley	monocot (grass, Poaceae)
family_5	Lac sat	Lactuca sativa	garden lettuce	eudicot
family_5	Mal dom	Malus x domestica	apple	eudicot
family_5	Med tru	Medicago truncatula	Medicago, barrel medic	eudicot
family_5	Mic sp.	Micromonas sp. RCC299	a green alga	green alga
family_5	Mus acu	Musa acuminata	plantain	monocot (Zingiberales, Musaceae)
family_5	Ost luc	Ostreococcus lucimarinus	a green alga	green alga
family_5	Ost tau	Ostreococcus tauri	a green alga	green alga
family_5	Phy edu	Phyllostachys edulis	a bamboo	monocot (grass, Poaceae)
family_5	Pic sit	Picea sitchensis	Sitka spruce	gymnosperm (Coniferales, Pinaceae)
family_5	Pru per	Prunus persica	peach	eudicot
family_5	Pru sal	Prunus salicina	Chinese plum	eudicot
family_5	Ric com	Ricinus communis	castor bean	eudicot
family_5	Sol lyc	Solanum lycopersicum	tomato	eudicot
family_5	The hal	Thellungiella halophila	salt cress	eudicot
family_5	Tri aes	Triticum aestivum	bread wheat	monocot (grass, Poaceae)
family_5	Vac cor	Vaccinium corymbosum	highbush blueberry	eudicot
family_5	Vit vin	Vitis vinifera	grape	eudicot
family_5	Zea may	Zea mays	maize	monocot (grass, Poaceae)
GH18
family_18	Bo	Bambusa oldhamii	giant timber bamboo	monocot (grass, Poaceae)
family_18	Bv	Beta vulgaris	sugar beet	eudicot
family_18	Cg	Casuarina glauca	longleaf ironwood	eudicot
family_18	Fa	Ficus awkeotsang	jelly fig	eudicot
family_18	FxA	Fragaria x ananassa	strawberry	eudicot
family_18	Gm	Glycine max	soybean	eudicot
family_18	La	Lupinus albus	white lupine	eudicot
family_18	Mt	Medicago truncatula	Medicago, barrel medic	eudicot
family_18	Pp	Parkia platycephala	a legume	eudicot
family_18	Pst	Psophocarpus tetragonolobus	winged bean	eudicot
family_18	PxG	Panax ginseng	ginseng	eudicot
family_18	Ta	Triticum aestivum	bread wheat	monocot (grass, Poaceae)
family_18	Tb	Tulipa bakeri	wild tulip	monocot (Liliales, Liliaceae)
family_18	Tt	Triticum turgidum durum	durum wheat	monocot (grass, Poaceae)
family_18	Va	Vigna angularis	adzuki bean	eudicot
family_18	Vu	Vigna unguiculata	cowpea	eudicot
family_18	Vv	Vitis vinifera	grape	eudicot
family_18	Zm	Zea mays	maize	monocot (grass, Poaceae)
GH28
	Zm or GRMZM	Zea mays	maize	monocot (grass, Poaceae)
GH51
family_51	Car pap	Carica papaya	papaya	eudicot
family_51	Dau car	Daucus carota	Queen Anne’s lace	eudicot
family_51	Fra ana	Fragaria x ananassa	strawberry	eudicot
family_51	Gly max	Glycine max	soybean	eudicot
family_51	Hor vul	Hordeum vulgare	barley	monocot (grass, Poaceae)
family_51	Mal dom	Malus x domestica	apple	eudicot
family_51	Med tru	Medicago truncatula	Medicago, barrel medic	eudicot
family_51	Os indica	Oryza sativa Indica Group	rice (indica)	monocot (grass, Poaceae)
family_51	Pru per	Prunus persica	peach	eudicot
family_51	Pyr com	Pyrus communis	pear	eudicot
family_51	Pyr pyr	Pyrus pyrifolia	Japanese pear	eudicot
family_51	Sol lyc	Solanum lycopersicum	tomato	eudicot
family_51	Tri aes	Triticum aestivum	bread wheat	monocot (grass, Poaceae)
family_51	Zea may	Zea mays	maize	monocot (grass, Poaceae)
